# Supplementary material for: Hypericin Inhibit Alpha-Coronavirus Replication by Targeting 3CL Protease
Source: Viruses. 2021 Sep 14;13(9):1825. doi: 10.3390/v13091825 (PMC8473218; doi:10.3390/v13091825)
Supplement: Supplementary file 1 [file viruses-13-01825-s001.zip]

Archive with 4 entries (4 files):
- Figure S1.jpg
- Figure S2.jpg
- Figure S3.jpg
- Table S1.jpg
